# Supplementary material for: Multimodal brain data and core dimensions of creativity
Source: Data Brief. 2020 Feb 4;29:105176. doi: 10.1016/j.dib.2020.105176 (PMC7036717; doi:10.1016/j.dib.2020.105176)
Supplement: Multimedia component 2 [file mmc2.xml]

<?xml version="1.0" encoding="utf-8" standalone="no"?>
<data>
  <datasets>
    <author>jpoppenk@queensu.ca</author>
    <type>1</type>
    <dataset>
      <name>Neuroimaging predictors of creativity in healthy adults</name>
      <caption />
      <description>66-person neuroimaging dataset containing CBI, CAQ, and ATTA creativity measures and MRI, fMRI, and DTI brain images.</description>
      <filetype>
        <name />
      </filetype>
      <filesize />
      <source>0</source>
      <sourcename>Original Data</sourcename>
      <access>
        <type>1</type>
        <name>Data available in data repository</name>
        <reponame>openneuro.org</reponame>
        <PersistentId>10.18112/openneuro.ds002330.v1.1.0</PersistentId>
        <deeplinkurl>https://openneuro.org/datasets/ds002330</deeplinkurl>
      </access>
    </dataset>
  </datasets>
</data>
